# Supplementary material for: Genome-wide scans identify known and novel regions associated with prolificacy and reproduction traits in a sub-Saharan African indigenous sheep (Ovis aries)
Source: Mamm Genome. 2019 Nov 22;30(11):339–52. doi: 10.1007/s00335-019-09820-5 (PMC6884434; doi:10.1007/s00335-019-09820-5)
Supplement: Supplementary file 1 — Supplementary material 1 (XLSX 29 kb) [file 335_2019_9820_MOESM1_ESM.xlsx]

## Sheet: Supplementary Table S1
Column1	Column2	Column3	Column4	Column5	Column6	Column7	Column8	Column9	Column10	Column11	Column12	Column13
Annotation Cluster 1	Enrichment Score: 2.8206656031789006
Category	Term	Count	%	PValue	Genes	List Total	Pop Hits	Pop Total	Fold Enrichment	Bonferroni	Benjamini	FDR
INTERPRO	IPR015621:Interleukin-1 receptor family	3	4.225352112676056	3.698075625578404E-4	IL18R1, IL18RAP, IL1RL1	63	8	16802	100.01190476190476	0.06820859900568477	0.06820859900568477	0.45904734466336583
INTERPRO	IPR000157:Toll/interleukin-1 receptor homology (TIR) domain	3	4.225352112676056	0.0029510886185896367	IL18R1, IL18RAP, IL1RL1	63	22	16802	36.36796536796536	0.4313506368644011	0.24591156809323822	3.6096508213427247
SMART	SM00255:TIR	3	4.225352112676056	0.003162606440784603	IL18R1, IL18RAP, IL1RL1	40	19	8740	34.5	0.14105094525828932	0.14105094525828932	2.97780394186139
Annotation Cluster 2	Enrichment Score: 1.2726490743198329
Category	Term	Count	%	PValue	Genes	List Total	Pop Hits	Pop Total	Fold Enrichment	Bonferroni	Benjamini	FDR
INTERPRO	IPR003599:Immunoglobulin subtype	5	7.042253521126761	0.03378444104276236	IL18R1, CD244, IL18RAP, IL1RL1, MYOT	63	331	16802	4.028676928979044	0.998590259783522	0.887872270073974	34.78769316024037
SMART	SM00409:IG	5	7.042253521126761	0.05874815308166418	IL18R1, CD244, IL18RAP, IL1RL1, MYOT	40	331	8740	3.3006042296072504	0.9453134676001729	0.7661484821519708	43.88749467154691
INTERPRO	IPR007110:Immunoglobulin-like domain	5	7.042253521126761	0.07661994240464745	IL18R1, CD244, IL18RAP, IL1RL1, MYOT	63	435	16802	3.065498996533479	0.9999997558404369	0.8863990501296147	62.90175039040265
Annotation Cluster 3	Enrichment Score: 1.1841900747355771
Category	Term	Count	%	PValue	Genes	List Total	Pop Hits	Pop Total	Fold Enrichment	Bonferroni	Benjamini	FDR
UP_KEYWORDS	TPR repeat	3	4.225352112676056	0.016038612792094474	TTC32, CDC23, SGTA	66	53	17808	15.272727272727273	0.7550424210986454	0.7550424210986454	16.032794070078538
INTERPRO	IPR013026:Tetratricopeptide repeat-containing domain	3	4.225352112676056	0.06837138215565829	TTC32, CDC23, SGTA	63	116	16802	6.897372742200329	0.9999986653150439	0.9660105066235912	58.56202157574013
INTERPRO	IPR019734:Tetratricopeptide repeat	3	4.225352112676056	0.0756766237873536	TTC32, CDC23, SGTA	63	123	16802	6.5048393341076265	0.9999997032628817	0.9183301083996794	62.427540386053906
SMART	SM00028:TPR	3	4.225352112676056	0.09150938064790516	TTC32, CDC23, SGTA	40	114	8740	5.75	0.9900142319822852	0.7846587857762485	59.98452657054399
INTERPRO	IPR011990:Tetratricopeptide-like helical	3	4.225352112676056	0.1579723576813819	TTC32, CDC23, SGTA	63	192	16802	4.167162698412699	0.9999999999999946	0.9835120531281332	88.22114257986031
Annotation Cluster 4	Enrichment Score: 0.39013176795753446
Category	Term	Count	%	PValue	Genes	List Total	Pop Hits	Pop Total	Fold Enrichment	Bonferroni	Benjamini	FDR
UP_SEQ_FEATURE	transit peptide:Mitochondrion	3	4.225352112676056	0.28302200654673715	MTHFD1L, MRPL20, HSPA9	21	329	6267	2.721233174120712	0.9999999995946047	0.999259895757462	96.63241163527438
UP_KEYWORDS	Transit peptide	3	4.225352112676056	0.343813202477206	MTHFD1L, MRPL20, HSPA9	66	333	17808	2.430794430794431	0.9999999999999999	0.9993449442042244	98.94680711174246
UP_KEYWORDS	Mitochondrion	3	4.225352112676056	0.6941637663505908	MTHFD1L, MRPL20, HSPA9	66	653	17808	1.2395934846164556	1.0	0.9993651351979534	99.99972497331373
