# Supplementary material for: Genome-wide scans identify known and novel regions associated with prolificacy and reproduction traits in a sub-Saharan African indigenous sheep (Ovis aries)
Source: Mamm Genome. 2019 Nov 22;30(11):339–52. doi: 10.1007/s00335-019-09820-5 (PMC6884434; doi:10.1007/s00335-019-09820-5)
Supplement: Supplementary file 2 — Supplementary material 2 (XLSX 25 kb) [file 335_2019_9820_MOESM2_ESM.xlsx]

## Sheet: GOBiologicalProcessTerms
#term ID	term description	observed gene count	background gene count	false discovery rate	matching proteins in your network (IDs)	matching proteins in your network (labels)
GO:0006547	histidine metabolic process	2	3	0.0393	ENSBTAP00000021647,ENSBTAP00000021649	AMDHD1,HAL
GO:0015942	formate metabolic process	2	2	0.0393	ENSBTAP00000021647,ENSBTAP00000021649	AMDHD1,HAL
GO:0019556	histidine catabolic process to glutamate and formamide	2	2	0.0393	ENSBTAP00000021647,ENSBTAP00000021649	AMDHD1,HAL
GO:0019557	histidine catabolic process to glutamate and formate	2	2	0.0393	ENSBTAP00000021647,ENSBTAP00000021649	AMDHD1,HAL
GO:0043606	formamide metabolic process	2	2	0.0393	ENSBTAP00000021647,ENSBTAP00000021649	AMDHD1,HAL
GO:0043648	dicarboxylic acid metabolic process	3	33	0.0393	ENSBTAP00000021647,ENSBTAP00000021649,ENSBTAP00000052260	AMDHD1,HAL,MTHFD1L
GO:0052803	imidazole-containing compound metabolic process	2	4	0.0393	ENSBTAP00000021647,ENSBTAP00000021649	AMDHD1,HAL
GO:0052805	imidazole-containing compound catabolic process	2	4	0.0393	ENSBTAP00000021647,ENSBTAP00000021649	AMDHD1,HAL
GO:0043603	cellular amide metabolic process	6	316	0.0473	ENSBTAP00000006406,ENSBTAP00000021647,ENSBTAP00000021649,ENSBTAP00000021833,ENSBTAP00000028372,ENSBTAP00000052260	AMDHD1,HAL,LTA4H,MRPL20,MTHFD1L,VWA1
