# Supplementary material for: Genome-wide scans identify known and novel regions associated with prolificacy and reproduction traits in a sub-Saharan African indigenous sheep (Ovis aries)
Source: Mamm Genome. 2019 Nov 22;30(11):339–52. doi: 10.1007/s00335-019-09820-5 (PMC6884434; doi:10.1007/s00335-019-09820-5)
Supplement: Supplementary file 3 — Supplementary material 3 (XLSX 37 kb) [file 335_2019_9820_MOESM3_ESM.xlsx]

## Sheet: PFAMProteinDomain
#term ID	term description	observed gene count	background gene count	false discovery rate	matching proteins in your network (IDs)	matching proteins in your network (labels)
PF01582	TIR domain	3	18	0.0057	ENSBTAP00000001371,ENSBTAP00000024715,ENSBTAP00000045070	IL18R1,IL18RAP,IL1RL1
PF13432	Tetratricopeptide repeat	3	37	0.0204	ENSBTAP00000011540,ENSBTAP00000020081,ENSBTAP00000020704	CDC23,SGTA,TTC32

## Sheet: InterProProteimDomains
#term ID	term description	observed gene count	background gene count	false discovery rate	matching proteins in your network (IDs)	matching proteins in your network (labels)
IPR015621	Interleukin-1 receptor family	3	10	0.0022	ENSBTAP00000001371,ENSBTAP00000024715,ENSBTAP00000045070	IL18R1,IL18RAP,IL1RL1
IPR000157	Toll/interleukin-1 receptor homology (TIR) domain	3	20	0.0067	ENSBTAP00000001371,ENSBTAP00000024715,ENSBTAP00000045070	IL18R1,IL18RAP,IL1RL1
IPR035897	Toll/interleukin-1 receptor homology (TIR) domain superfamily	3	22	0.0067	ENSBTAP00000001371,ENSBTAP00000024715,ENSBTAP00000045070	IL18R1,IL18RAP,IL1RL1
IPR004074	Interleukin-1 receptor type I/II	2	6	0.0163	ENSBTAP00000001371,ENSBTAP00000024715	IL18R1,IL1RL1

## Sheet: SMARTProteinDomains
#term ID	term description	observed gene count	background gene count	false discovery rate	matching proteins in your network (IDs)	matching proteins in your network (labels)
SM00255	Toll - interleukin 1 - resistance	3	15	0.0016	ENSBTAP00000001371,ENSBTAP00000024715,ENSBTAP00000045070	IL18R1,IL18RAP,IL1RL1
SM00410	Immunoglobulin like	4	103	0.0129	ENSBTAP00000001371,ENSBTAP00000003843,ENSBTAP00000024715,ENSBTAP00000045070	CD244,IL18R1,IL18RAP,IL1RL1

## Sheet: ReactomePathways
#term ID	term description	observed gene count	background gene count	false discovery rate	matching proteins in your network (IDs)	matching proteins in your network (labels)
BTA-9012546	Interleukin-18 signaling	2	5	0.0465	ENSBTAP00000001371,ENSBTAP00000045070	IL18R1,IL18RAP
BTA-70921	Histidine catabolism	2	8	0.0495	ENSBTAP00000021647,ENSBTAP00000021649	AMDHD1,HAL
